# Supplementary material for: ESR1 mutant breast cancers show elevated basal cytokeratins and immune activation
Source: Nat Commun. 2022 Apr 19;13:2011. doi: 10.1038/s41467-022-29498-9 (PMC9019037; doi:10.1038/s41467-022-29498-9)
Supplement: Supplementary file 5 — Supplementary Data 1 [file 41467_2022_29498_MOESM5_ESM.xlsx]

## Sheet: Sheet1
CJ_Basal	CJ_Luminal	Huper_Basal	Huper_Luminal	Sorlie_Basal	Sorlie_Luminal	TCGA_Basal	TCGA_Luminal	METABRIC_Basal	METABRIC_Luminal	CTCF Signature	TLR4 Signaling	RAGE Signaling
MRPS14	ABCA3	AKR1C1	ADAMTS5	GSTP1	MRPS14	CSN3	CARTPT	GABRP	TFF3	SNORA76C	AGER	AGER
DIP2B	ABCG1	AMIGO2	ALCAM	MMP14	DIP2B	MAGEA4	CPB1	S100A8	ANKRD30A	SNORA52	APP	APP
SLC11A2	ABHD11	AQP3	ANPEP	KRT5	SLC11A2	CXorf61	CLEC3A	RARRES1	AGR3	SNORA38B	ATF1	CAPZA1
CYP2A7	ABHD12	CA12	ANXA11	KRT17	CYP2A7	C4orf40	SERPINA6	S100A9	ESR1	SNORA44	ATF2	CAPZA2
POLR3E	ACVR1B	CLCA2	BACE2	LOX	POLR3E	PRSS33	TFF1	FOXC1	TFF1	SNORA63	BIRC2	DDOST
AGXT	ADCY6	CSTA	BIK	LAMC2	AGXT	XAGE2	CST5	FDCSP	FOXA1	SNORA71E	BIRC3	HMGB1
HK1	AFF3	CXCL14	CCN1	B3GNT5	HK1	FTHL17	DSCAM-AS1	MMP7	PIP	CHD3	BPI	LGALS3
APPL2	AGR2	DSC3	CLDN4	TNC	APPL2	NCAN	VSTM2A	PSAT1	MLPH	OAS2	BTK	MAPK1
MGRN1	ANKRD13D	DSG1	CLDN7	ANXA8	MGRN1	ZFP42	LOC285878	KRT6B	C1orf64	PSIP1	BTRC	MAPK3
PEBP1	ANKRD30A	DST	CNN3	MFGE8	PEBP1	ART3	CYP2A6	PROM1	CA12	XAF1	CASP8	PRKCSH
MAPK3	ANXA6	FABP5	CST6	CLIP4	MAPK3	LOC100507127	PHGR1	ELF5	SCUBE2	PSMB8	CD14	S100A12
MED13L	ANXA9	FEZ1	DDAH1	GABRP	MED13L	CLDN6	C1orf64	KRT81	NAT1	IFI44	CD180	S100B
GNPNAT1	API5	FLRT3	DKK1	PTPRM	GNPNAT1	SMR3B	AGR3	BCL11A	SCGB2A2	HLA-B	CD36	SAA1
ZMIZ1	AR	GJA1	EFEMP1	PTK7	ZMIZ1	FDCSP	CDC20B	SLC7A5	MAPT	IFIT3	CHUK
ATP6V1G1	ARF3	GJB5	ENO2	CBR1	ATP6V1G1	CCKBR	CYP2B7P1	CDC20	DNAJC12	UBE2L6	CREB1
KDM4B	ARFIP2	GPX2	FUCA1	PLAT	KDM4B	HTN1	KCNJ3	CDCA7	SCGB1D2	PSMB9	CUL1
FAM110A	ARHGEF26	HTRA1	FUT3	LARP6	FAM110A	LALBA	KCNC2	PHGDH	CAPN8	CMPK2	DNM1
SIAH2	ARID2	IL1A	GABRP	CXCL1	SIAH2	C11orf86	CHGB	C1orf106	GFRA1	IFIT2	DNM2
FZD4	ARRB1	IL1B	GAD1	NRG1	FZD4	A2ML1	CYP2A7	ROPN1	TBC1D9	HCP5	DNM3
WWP1	ASB8	ITGA6	GPRC5A	ITM2C	WWP1	HORMAD1	MAPT-AS1	CBX2	SPDEF	APOL1	DUSP3
NAIP	ASH1L	IVL	HLA-B	AKR1C1	NAIP	VGLL1	UGT2B11	MSLN	EEF1A2	UBA7	DUSP4
SEC16A	ASTN2	JAG1	HLA-F	BTG3	SEC16A	LIN28B	TAT	CRABP1	SLC7A2	TAP2	DUSP6
TLE3	ATP2C2	KRT16	HLA-G	RAB31	TLE3	RLBP1	SLC30A8	CDH3	STC2	TAP1	DUSP7
BLVRA	ATP6AP1	KRT6A	HMGA1	MX1	BLVRA	COL9A1	CYP4F8	LCN2	SUSD3	LGALS9	ECSIT
LRBA	ATP6V0E2	KRT75	IDH2	TFPI2	LRBA	ESX1	SCGB1D2	CXCL10	REEP6	HLA-C	ELK1
YPEL3	ATP8B1	LGALS7	IGFBP3	CFB	YPEL3	FGF21	PVALB	SFRP1	SLC39A6	BATF2	FADD
DUSP16	ATXN7L3B	MFAP5	IGFBP4	PAM	DUSP16	PI3	GP2	CALML5	AFF3	HLA-A	FBXW11
REEP5	AVL9	MMP10	IL32	PLSCR1	REEP5	GABBR2	CST9L	ROPN1B	SLC44A4	RARRES3	FOS
MCCC2	BAI2	NDRG1	INHBB	ZNF532	MCCC2	SERPINB4	TPSG1	VGLL1	SCNN1A	RSAD2	HMGB1
RGL2	BAZ2A	NSG1	KLK6	TUSC3	RGL2	MOG	HMGCS2	KLK6	CYP4X1	SELL	IKBKB
SHC2	BCAS1	P3H2	KRT15	SVEP1	SHC2	FABP7	LOC100507584	KRT16	MUC1	PARP14	IKBKE
ADRA2A	BCOR	PDPN	KRT18	TAP1	ADRA2A	SLC1A6	PGR	ART3	MYB	HLA-F	IKBKG
ACOX2	BLNK	PI3	KRT19	CNN3	ACOX2	SMR3A	KLHL1	KLK5	DNALI1	IFITM1	IRAK1
NAT1	BPTF	PKP1	KRT8	BTN3A3	NAT1	CA6	ANKRD30A	CXCL9	DACH1	TRANK1	IRAK2
PPM1H	C10orf12	POSTN	KRT81	FZD7	PPM1H	SBSN	GHRH	KRT16P3	AZGP1	OASL	IRAK3
COX6C	C10orf82	PTGES	KRT86	PDGFRA	COX6C	CDH19	UGT2B28	CRYAB	ZG16B	OAS1	IRAK4
LIPH	C12orf51	PTHLH	LCN2	SGCE	LIPH	TRIM43	MCCD1	LAD1	C9orf152	DDX60L	IRF3
ACADSB	C14orf132	PTPRZ1	LOXL1	SERPINH1	ACADSB	PRDM13	LRRC31	SOD2	LRRC26	IFIT1	IRF7
CYB5A	C17orf28	RHCG	MALL	CIB2	CYB5A	TLX3	TFF3	DSC2	KIAA1324	APOL2	ITGAM
TFAP2C	C17orf58	S100A2	METRN	PPP1R15A	TFAP2C	SCRG1	TRH	LDHB	CYP4Z1	IFNL1	ITGB2
GSTM3	C17orf62	S100A7	MIA	PLOD1	GSTM3	AFAP1-AS1	SCGB2A2	KRT6A	ANKRD30BP3	GBP1	JUN
ANK3	C19orf46	S100A8	MLPH	CD59	ANK3	KRT16	SCUBE2	FABP7	BMPR1B	TAPSAR1	LBP
RALGPS1	C4orf19	S100A9	MYO5C	CALU	RALGPS1	PROKR2	C20orf85	KRT17	ADIRF	IFI35	LY86
FAM214A	C7orf26	S100P	MYO6	YBX3	FAM214A	RGR	SERPINA11	TMSB15A	XBP1	IFI44L	LY96
SLC39A6	C9orf152	SDC1	NR2F2	ANP32E	SLC39A6	LEMD1	CHGA	MMP9	FSIP1	KRT83	MAP2K1
CCND1	C9orf7	SERPINE2	PLAAT3	YBX1	CCND1	SERPINB3	NAT1	LAMP3	CMBL	RTP4	MAP2K3
GSE1	C9orf91	SFN	PROM1	PSMB10	GSE1	XAGE5	MAPT-IT1	GZMB	ACOX2	CD74	MAP2K4
PDCD4	CA12	SLC39A6	PSMB8	MYH9	PDCD4	KRT79	NXPH1	CCNE1	CRIP1	C19orf66	MAP2K6
TCEA3	CACNA1D	SLPI	PSMB9	CTPS1	TCEA3	HAO1	GPR139	PFKP	HMGCS2	CCL5	MAP2K7
BCAM	CACNA2D2	SPRR1A	SCCPDH	CCNE1	BCAM	VRTN	POTED	FAM171A1	CPB1	HLA-H	MAP3K1
ERBB2	CACNB3	SPRR1B	SEMA3B	VCL	ERBB2	ODAM	LOC145837	CCL8	RERG	IFI27	MAP3K7
CDH1	CACNG4	TP63	TBL1X	EXT2	CDH1	PSAPL1	MUC2	DEFB1	CFB	OAS3	MAP3K8
CYFIP2	CACYBP	TRIM29	TM4SF1	POLR2F	CYFIP2	ROPN1	ESR1	MMP12	NOSTRIN	IFNB1	MAPK1
TRPS1	CADM1		TNFAIP2	IFRD1	TRPS1	MAGEB4	GRPR	GAL	SERPINA11	SAMD9	MAPK10
MUC1	CAMSAP3		TPM4	EBNA1BP2	MUC1	GFRA3	TEKT1	TTYH1	DEGS2	APOL3	MAPK11
DUSP4	CANT1		UGCG	MAFG	DUSP4	SLC15A1	ANKRD30B	SOX10	PPP1R3C	TRIM22	MAPK14
FGFR4	CAPN9		VWA1	RGS5	FGFR4	GABRA5	LOC643714	PI3	CAPN13	B2M	MAPK3
RERG	CCDC117		WFDC2	STT3A	RERG	DLX6	MS4A8B	LOC728715	GAMT	IFITM3	MAPK7
PTPRN2	CCND1			KDSR	PTPRN2	ROPN1B	CT62	SLPI	SERPINA5	USP18	MAPK8
APOD	CDC42SE1			SENP3	APOD	AMTN	GLRA3	UBD	IL6ST	GBP3	MAPK9
MB	CEP350			NUDT15	MB	LY6D	FSIP1	ADM	CEACAM6	MIR6753	MAPKAPK2
MSX2	CERS2			CDKN2D	MSX2	KLK6	ABCC8	GBP1	GP2	DDX60	MAPKAPK3
FXYD3	CERS6			SPTAN1	FXYD3	TTYH1	CYP2G1P	KIF1A	INPP5J	PARP10	MEF2A
HMGCS2	CFD			ADSL	HMGCS2	UBE2U	SLC26A3	CALB2	FBP1	PLEKHA4	MEF2C
SLC40A1	CHN2			TBPL1	SLC40A1	RTP3	PGLYRP2	PPP1R14C	STARD10	MX2	MYD88
IGFBP2	CHTOP			CLP1	IGFBP2	MSLN	POTEC	SCRG1	PDZK1	MX1	NFKB1
XBP1	CIRBP			ERI3	XBP1	DSG1	S100G	FABP5	SYBU	OPTN	NFKB2
FMOD	CISH			DGUOK	FMOD	SLC26A9	CYP2A13	KRT5	C9orf116	SCARNA1	NFKBIA
HSPB8	CLSTN2				HSPB8	TRPM8	CYP4Z1	NFIB	SERPINA3	PARP12	NFKBIB
CEACAM6	CREB3L1				CEACAM6	OLAH	BPIFB2	SOX11	AKR7A3	SAMHD1	NKIRAS1
GATA3	CREB3L4				GATA3	LINC00518	UGT2B15	IMPA2	CLEC3A	NLRC5	NKIRAS2
SELENBP1	CRNKL1				SELENBP1	LOC157273	TPRG1	RDH10	REEP1	KRT80	NOD1
FBP1	CSNK1D				FBP1	FZD9	LOC389033	TNFRSF21	KLHDC9	TRIM21	NOD2
ESR1	CSRNP2				ESR1	LOC100129027	CBLN2	TMEM158	PTPRT	IFI6	PELI1
FOXA1	CTNND2				FOXA1	LOC100132146	PDZK1	CX3CL1	PKIB	DEF8	PELI2
	CTXN1					SOX8	AGR2	CCL5	RTN1	RNVU1-19	PELI3
	CXXC5					DMRT1	ABCC13	TMSB15B	RAB27B	DDX58	PLCG2
	CYB561					PGLYRP3	CHAD	ASS1	WNK4	ISG20	PPP2CA
	CYHR1					MMP20	TTC36	LTB	KRT18	BST2	PPP2CB
	DAAM1					FOXG1	SYT9	SPOCK2	STMND1	ISG15	PPP2R1A
	DACH1					C1QL2	ASCL1	NCCRP1	CCDC74A	IFNL2	PPP2R1B
	DDAH2					EN1	SLC7A13	HAPLN3	BNIPL	APOL6	PPP2R5D
	DDX42					REG1A	IL20	GSTP1	AR	TMEM140	PTPN11
	DEGS2					FMO6P	CYP4Z2P	FOLR1	RAB17	ERAP1	PTPN4
	DENND1A					C6orf15	ERBB4	FZD9	KIF5C	IFNL3	RELA
	DENND4B					SPRR1B	SEZ6L	CDK6	ANXA9	DENND4B	RIPK1
	DEPTOR					KRT16P2	AGTR1	SERPINB5	LRG1	PARP9	RIPK2
	DHRS13					ABCA13	CPLX2	IDO1	CYB5A	LGALS3BP	RIPK3
	DIP2C					OCA2	CST9	LMO4	SYTL2	B4GALNT1	RPS27A
	DKFZP586I1420					GPR12	PDZK1P1	IL8	PLAT	PCDHB8	RPS6KA1
	DLG3					MATN4	TUBA3E	NCOA7	EVL	C4orf33	RPS6KA2
	DNAJA4					GABRP	F7	BTG3	KIAA1467	HERC5	RPS6KA3
	DNAJC1					CXCL5	LOC100131320	RGMA	STK32B	PLSCR1	RPS6KA5
	DNALI1					COL11A2	UGT2B4	RUNX3	FAM198B	PPA2	S100A12
	DOPEY2					HSPB3	DHRS2	PKP1	SLC7A8	SNORA81	S100B
	DSCAM-AS1					LOC93432	LINC00238	LPIN1	RAB26	IFITM2	SAA1
	DUSP8					KRT16P3	NLRP8	MARCO	LOC145837	CTCF	SARM1
	EFR3B					KRT6C	SLC6A4	C5orf46	KRT18P55	IFIH1	SFTPA1
	EIF3B					SLC6A2	FGF10	KLK7	MAGED2	BTN3A3	SFTPA2
	ELOVL2					RHCG	NEK10	FSCN1	ABCC8	CFB	SFTPD
	EMP2					BPI	HPX	ITM2C	FAM174B		SIGIRR
	ENPP1					ZP4	BMPR1B	LYZ	IGF1R		SKP1
	EPN3					RASGEF1C	AKR7A3	GLYATL2	BCL2		SOCS1
	EPS8L1					NKX1-2	APOF	GNLY	C19orf33		TAB1
	ERBB3					KLK9	TMPRSS6	PLCG2	RABEP1		TAB2
	ERGIC1					KRT83	BCAS1	CEBPB	TSPAN1		TAB3
	ESR1					PPP1R14C	SNTN	EGFR	ACOT4		TANK
	ESRP2					FAM3D	CEACAM5	YBX1	AGTR1		TBK1
	ETNK2					PRB1	ABCC11	GPT2	PLA2G10		TICAM1
	EVL					DLX6-AS1	SYTL5	LYN	SYT17		TICAM2
	F7					SLC39A12	LINC00052	CDKN2A	SYTL4		TIRAP
	FAM110B					KRT78	CAPN8	MFGE8	FAM214A		TLR1
	FAM115A					KLHL34	GFRA1	UBASH3B	TJP3		TLR2
	FAM46C					SCEL	KLHDC7A	GLIPR2	FAM134B		TLR4
	FAM65C					NR2E1	TUBA3D	SEL1L3	GPR160		TLR6
	FBRSL1					LINC00162	MLPH	ODC1	DYNLRB2		TNIP2
	FGFR4					COL9A3	FOXA1	CMTM7	RASEF		TRAF3
	FKBP4					KRT6A	CA12	IGF2BP2	HPN		TRAF6
	FLJ22184					TRIM43B	HEPACAM2	RASD2	TUBA3D		UBA52
	FLJ38379					MIA-RAB4B	RGS22	CHI3L2	LOC375295		UBB
	FLJ45983					KRT81	PRLH	SOX8	BPIFB1		UBC
	FOXA1					DNER	CPA6	NFE2L3	TMC4		UBE2D1
	FRMD4A					SLC6A14	LOC100506409	SYNM	TCEAL3		UBE2D2
	FRS2					KRT85	SPAG6	UPP1	SH3BGRL		UBE2D3
	FTX					KLK8	SYT1	SLC5A6	ADCY1		UBE2N
	FUS					KLK5	SYNPO2L	MT1X	P4HTM		UBE2V1
	FZD4					FAM150B	OTOR	A2ML1	GSTO2		VRK3
	GALNT6					C2orf82	SLC7A2	ZNF462	PHGR1
	GAMT					KRT6B	DEGS2	ACTR3B	ERBB3
	GARNL3					MIA	CYP4B1	CXCL13	FLJ22184
	GARS					CLDN10	FAM196A	TTLL4	GRIA2
	GART					FAM19A3	TSPAN1	TRIM2	GRPR
	GATA3					SERPINB12	CLDN25	CD3D	TCEAL1
	GGA1					S100A2	NDST4		LYPD6B
	GGA3					FGFBP1	C10orf82		CLSTN2
	GNA12					LOC100124692	FLJ45983		CAPN9
	GOLT1A					KLK7	PTPRT		MYO5C
	GPD1L					TRIML2	MAPT		MRPS30
	GPR160					CARD18	SLC44A4		RGS11
	GPRC5C						ACMSD		CAMK2N1
	GRAMD4						SLC16A6		GPD1L
	GSPT1						EMX1		RHOB
	GTF3C1						IGDCC3		TSPAN13
	HEXDC						NOVA1		CYP2B7P1
	HIP1R						AFF3		CCDC24
	HK2						PRR15		SELENBP1
	HMG20B						C6orf97		CHAD
	HMGCS2						PP14571		C6orf211
	HNRNPA2B1						DNAJC12		RARA
	HPN						CYP2B6		SMIM1
	HPX						HMP19		PRRT3
	ICA1						DNALI1		NME3
	INHBB						AR		SLC27A2
	INPP5J						CLSTN2		KCTD6
	INTS3						CDHR4		WFS1
	IQCE						LOC90499		SLC2A10
	IQSEC1						POTEB		BCAS4
	IRGQ						LOC100271702
	ISG20						PLEKHD1
	IVD						UGT2B17
	JHDM1D						THSD4
	KAT6B						MIR7-3HG
	KCTD15						ABCC12
	KDM4B						TBC1D9
	KIAA0040
	KIAA0182
	KIAA0226
	KIAA0232
	KIAA0556
	KIAA0889
	KIAA0913
	KIAA1211
	KIAA1244
	KIAA1324
	KIAA1467
	KIAA1598
	KIF12
	KIFC2
	KLF2
	KLHDC9
	KLHL22
	KLRG2
	KRT19
	LARGE
	LARP4B
	LFNG
	LINC00312
	LLGL2
	LMCD1
	LNX1
	LOC100130987
	LOC100272216
	LOC100506966
	LOC643837
	LOC692247
	LONRF2
	LRP3
	LRRN1
	LUC7L3
	LZTR1
	MAGED2
	MAPK9
	MAPT
	MARS
	MB21D2
	MCCC2
	MDM4
	MEGF9
	MGAT4A
	MGRN1
	MIF4GD
	MLL2
	MLPH
	MTERFD3
	MXRA8
	MYB
	MYCN
	MYEF2
	MYO5B
	MYO6
	NACA
	NBPF1
	NDUFS8
	NKAIN1
	NLK
	NME3
	NPDC1
	NUCB2
	NUDT4
	ONECUT2
	P4HTM
	PATZ1
	PBX1
	PCBP2
	PCK2
	PCP4
	PGGT1B
	PGR
	PI4KA
	PLA2G12A
	PLCXD1
	PLEKHH1
	PLXNA3
	POGZ
	POLE
	POMT1
	PPP1R16A
	PPP2R2C
	PREX1
	PRLR
	PRR14
	PRRC2C
	PRRT2
	PRRT3
	PTPRF
	PVRL2
	PYCR1
	RAB11FIP3
	RAB17
	RAB3D
	RAB40C
	RABEP2
	RALGAPA1
	RALGPS1
	RBAK
	RDH13
	REEP5
	RGL2
	RHBDF1
	RHOB
	RHOH
	RHPN1
	RIIAD1
	RND1
	RNF103
	RSAD1
	RSPH1
	RUSC1
	SBK1
	SCUBE2
	SCYL3
	SDCCAG3
	SEC16A
	SECISBP2
	SERF2
	SFI1
	SFMBT2
	SH3GLB2
	SHANK2
	SIDT1
	SIDT2
	SLC16A6
	SLC1A4
	SLC24A3
	SLC25A29
	SLC25A44
	SLC26A11
	SLC2A10
	SLC35A1
	SLC37A1
	SLC38A1
	SLC38A10
	SLC44A4
	SLC4A8
	SLC7A8
	SLC9A3R1
	SMARCC2
	SNED1
	SNX27
	SOX12
	SOX13
	SPATA2L
	SPDEF
	SPTLC2
	SRRM2
	STARD10
	STRADA
	STRBP
	SYCP2
	SYNGR2
	TADA2B
	TAPT1
	TBC1D16
	TBC1D30
	TBL1X
	TBX3
	TC2N
	TESK1
	TFF1
	TFF3
	TGFB3
	TGIF2
	THSD4
	THUMPD1
	TJP3
	TLE3
	TMBIM6
	TMEM150C
	TMEM184A
	TMEM229B
	TMEM57
	TMEM80
	TNIP1
	TNRC18
	TOB1
	TOMM70A
	TRAPPC9
	TRIL
	TRIM3
	TRPS1
	TSPAN13
	TSPAN15
	TTC3
	TTC39A
	TTC9
	UAP1L1
	UBN1
	ULK1
	USP3
	USP42
	USP7
	VIPR1
	VPS37C
	VPS72
	WFS1
	XBP1
	ZBTB42
	ZDHHC8P1
	ZFYVE16
	ZMIZ1
	ZNF12
	ZNF24
	ZNF296
	ZNF398
	ZNF444
	ZNF467
	ZNF703
	ZNF704
	ZNF74
	ZNF84
