# Supplementary material for: ESR1 mutant breast cancers show elevated basal cytokeratins and immune activation
Source: Nat Commun. 2022 Apr 19;13:2011. doi: 10.1038/s41467-022-29498-9 (PMC9019037; doi:10.1038/s41467-022-29498-9)
Supplement: Supplementary file 6 — Supplementary Data 2 [file 41467_2022_29498_MOESM6_ESM.xlsx]

## Sheet: Sheet1
Breast Cancer Cell line	PAM50 Subtype	Source
AU565	Her2	PMID: 22460905
BT-20	Basal	PMID: 22460905
BT-474	LumA	PMID: 22460905
BT-483	LumA	PMID: 22460905
BT-549	Basal	PMID: 22460905
CAL-120	Basal	PMID: 22460905
CAL-148	Her2	PMID: 22460905
CAL-51	Basal	PMID: 22460905
CAL-85-1	Basal	PMID: 22460905
CAMA-1	LumB	PMID: 22460905
DU4475	LumB	PMID: 22460905
EFM-19	LumA	PMID: 22460905
EFM-192A	Her2	PMID: 22460905
HCC1143	Basal	PMID: 22460905
HCC1187	Basal	PMID: 22460905
HCC1395	Basal	PMID: 22460905
HCC1419	Her2	PMID: 22460905
HCC1428	LumB	PMID: 22460905
HCC1500	LumA	PMID: 22460905
HCC1569	Basal	PMID: 22460905
HCC1599	Basal	PMID: 22460905
HCC1806	Basal	PMID: 22460905
HCC1937	Basal	PMID: 22460905
HCC1954	Her2	PMID: 22460905
HCC202	Her2	PMID: 22460905
HCC2157	Basal	PMID: 22460905
HCC2218	LumA	PMID: 22460905
HCC38	Basal	PMID: 22460905
HCC70	Basal	PMID: 22460905
HDQ-P1	Basal	PMID: 22460905
HMC-1-8	Basal	PMID: 22460905
Hs-281	Basal	PMID: 22460905
Hs-343	Basal	PMID: 22460905
Hs-578T	Basal	PMID: 22460905
Hs-606	Normal	PMID: 22460905
Hs-739	Normal	PMID: 22460905
Hs-742	LumA	PMID: 22460905
JIMT-1	Basal	PMID: 22460905
KPL-1	LumA	PMID: 22460905
MCF7	LumA	PMID: 22460905
MDA-MB-134-VI	LumA	PMID: 22460905
MDA-MB-157	Basal	PMID: 22460905
MDA-MB-175-VII	LumA	PMID: 22460905
MDA-MB-231	Basal	PMID: 22460905
MDA-MB-361	LumA	PMID: 22460905
MDA-MB-415	LumA	PMID: 22460905
MDA-MB-435S	Basal	PMID: 22460905
MDA-MB-436	Basal	PMID: 22460905
MDA-MB-453	Her2	PMID: 22460905
