# Supplementary material for: ESR1 mutant breast cancers show elevated basal cytokeratins and immune activation
Source: Nat Commun. 2022 Apr 19;13:2011. doi: 10.1038/s41467-022-29498-9 (PMC9019037; doi:10.1038/s41467-022-29498-9)
Supplement: Supplementary file 7 — Source Data [file 41467_2022_29498_MOESM7_ESM.xlsx]

## Sheet: Fig. 1C
Charafe-Jauffret					Huper					Sorlie					TCGA					METABRIC
WT	WT+E2	Y537S	D538G	Basal	WT	WT+E2	Y537S	D538G	Basal	WT	WT+E2	Y537S	D538G	Basal	WT	WT+E2	Y537S	D538G	Basal	WT	WT+E2	Y537S	D538G	Basal
-0.32695	-0.254131	0.278994	0.13026	0.550137	-0.347104	-0.311786	0.61841	0.306657	0.46093	-0.354289	-0.211395	0.26299	0.227308	0.216131	0.198712	0.208521	0.505207	0.376643	-0.24562	-0.0894644	0.00606445	0.457842	0.327027	-0.131129
-0.376072	-0.0519707	0.127686	0.241798	0.389384	-0.361383	-0.232996	0.5703	0.330738	0.038426	-0.37475	0.092968	0.169296	0.350238	0.124465	0.282065	0.185282	0.48381	0.417515	-0.19485	-0.155308	0.171097	0.380974	0.374529	0.0694922
-0.263192	-0.298118	-0.0105746	0.0456657	0.560166	-0.305103	-0.303195	0.545554	0.263932	0.111961	-0.226322	-0.275606	-0.0417467	0.220187	0.63666	0.270412	0.18395	0.466637	0.431076	-0.10779	-0.0025648	-0.0579163	0.345399	0.299143	0.0947089
-0.231235	-0.195787	0.0278614	-0.0083962	0.538512	-0.313727	-0.280539	0.500705	0.276622	-0.03806	-0.195727	-0.10611	-0.0458872	0.12255	0.42815	0.241295	0.178896	0.496242	0.389015	-0.25082	-0.0573138	0.0804499	0.352475	0.263525	-0.0921123
				0.068109					-0.2189					0.12497					-0.32733					-0.116033
				0.684618					0.564798					0.665187					0.462148					0.598366
				0.517603					-0.18335					0.536992					-0.18328					-0.0501926
				0.529151					0.281176					0.491613					0.485828					0.522091
				0.128804					0.244959					0.404425					0.187691					0.492229
				0.496642					0.392948					0.566911					0.203652					0.423337
				0.16013					-0.22781					0.328272					0.419886					0.549043
				-0.13021					-0.21659					-0.118268					0.340469					0.483982
				0.460853					0.554461					0.309535					0.209467					0.132023
				0.553461					0.386137					0.278315					0.37233					0.415641
				-0.14638					-0.09844					-0.00239781					0.306459					0.468964
				0.064904					-0.24911					-0.0124428					0.068508					0.172416
				0.252837					-0.16714					0.252					0.184234					0.344207
				0.509251					0.181763					0.399455					0.295443					0.439849
				0.612766					0.54261					0.570738					0.218308					0.504039
				0.53081					0.284677					0.472317					0.322481					0.28428
				0.101817					-0.19847					0.263041					-0.2203					-0.216155
				0.622054					0.144462					0.59894					-0.46653					-0.252259
				0.648922					0.215648					0.68924					-0.37065					-0.170205
				0.615774					0.274692					0.669845					-0.30905					-0.0673768
				0.556905					0.095482					0.597568					0.002248					0.450694
				0.519566					0.497828					0.477275					0.066611					0.313472
				0.646948					0.640034					0.366325					-0.19996					-0.0680203
				0.514805					0.729157					0.474143					-0.15747					0.22031
				0.261183					-0.36109					0.319001					-0.15179					-0.213695
				0.629117					-0.01345					0.666781					-0.38416					-0.117201
				0.328966					-0.28618					0.0767945					-0.13192					-0.182772
				0.511819					0.336315					0.578983					0.084817					0.215249
				0.574828					0.357792					0.539767					0.521506					0.582374
				-0.01017					-0.12038					0.26207					0.480506					0.580307
				-0.24648					-0.6084					0.0462941					-0.36111					-0.32652
				0.286897					-0.14598					0.324674					0.032568					0.0233692
				0.315942					0.302326					0.347568					0.191019					0.223912
				0.43938					0.233703					0.478095					0.119096					0.295138
				0.429212					0.01653					0.6096					0.434729					0.535518

## Sheet: Fig. 1D
Charafe-Jauffret					Huper					Sorlie					TCGA					METABRIC
WT	WT+E2	Y537S	D538G	Basal	WT	WT+E2	Y537S	D538G	Basal	WT	WT+E2	Y537S	D538G	Basal	WT	WT+E2	Y537S	D538G	Basal	WT	WT+E2	Y537S	D538G	Basal
-0.24803	-0.401493	-0.050087	-0.220581	0.126799	-0.1577	-0.260999	0.171306	-0.10805	0.332794	-0.299432	-0.461283	-0.0146293	-0.243833	0.291569	-0.133515	-0.0952822	-0.038545	-0.123818	0.175375	-0.255422	-0.334933	-0.0750619	-0.152974	0.423408
-0.317647	-0.2734	-0.198829	-0.0790855	0.615978	-0.232257	-0.134761	0.0474837	-0.0341454	-0.281303	-0.374247	-0.363799	-0.221096	-0.107928	0.611007	-0.197644	-0.0765675	-0.0966495	-0.0831322	0.526249	-0.309633	-0.224199	-0.133412	-0.0794566	0.512178
-0.0729543	-0.455579	-0.275911	-0.243865	0.707183	-0.0068249	-0.282931	-0.113515	-0.123736	0.242489	-0.172076	-0.498945	-0.268766	-0.270227	0.691975	-0.167358	-0.0718666	-0.0939214	-0.0901177	0.640221	-0.183158	-0.34482	-0.184855	-0.167707	0.661038
-0.122631	-0.334545	-0.291089	-0.326709	0.635062	-0.0502886	-0.200893	-0.108002	-0.206485	-0.463757	-0.178684	-0.395366	-0.284725	-0.330453	0.563493	-0.103234	-0.0902112	0.0112525	-0.0671879	0.323367	-0.13522	-0.313536	-0.222166	-0.217571	0.372717
				-0.117868					-0.220273					-0.263871					-0.274805					-0.282222
				0.545286					0.118963					0.58319					0.422815					0.539786
				0.625437					0.0510224					0.673939					0.55709					0.574236
				0.458555					-0.344226					0.432192					0.386774					0.341758
				0.442928					-0.458614					0.412874					0.578597					0.561496
				-0.078266					0.305599					0.164084					-0.120001					-0.131055
				0.692148					-0.0825503					0.59485					0.359682					0.556526
				0.621045					-0.104021					0.593906					0.40622					0.536105
				-0.457859					0.183238					-0.323932					-0.300463					-0.281307
				0.54694					-0.0161911					0.472513					0.413743					0.447405
				0.641719					0.0481052					0.588959					0.416673					0.511131
				-0.470548					0.318169					-0.150446					-0.0347962					-0.0415011
				0.511079					-0.192895					0.540227					0.421904					0.457813
				0.332363					-0.501756					0.24171					0.426723					0.491087
				0.621033					0.473202					0.623789					0.512526					0.59812
				0.522082					0.158349					0.514216					0.518939					0.554165
				0.406736					0.478136					0.581142					0.540661					0.619352
				0.308641					0.0934009					0.453022					0.331275					0.387869
				0.427405					0.183383					0.447455					0.279925					0.435524
				-0.320183					-0.339827					-0.337374					-0.236043					-0.309864
				0.321746					0.0534871					0.381736					0.0970275					0.266576
				0.487656					0.263644					0.56047					0.338965					0.41572
				0.456252					-0.0527692					0.633731					0.530512					0.62736
				0.429279					-0.149886					0.564985					0.335982					0.438595
				0.552327					-0.238519					0.581925					0.370512					0.462514
				0.556395					0.216703					0.550711					0.506923					0.613114
				0.395513					-0.0750037					0.508719					0.474987					0.563616
				0.683784					0.200322					0.717664					0.482942					0.57293
				0.621075					-0.314041					0.611908					0.467503					0.510905

## Sheet: Fig. 1E
Charafe-Jauffret		Huper		Sorlie		TCGA		METABRIC
ESR1 WT	ESR1 Mut	ESR1 WT	ESR1 Mut	ESR1 WT	ESR1 Mut	ESR1 WT	ESR1 Mut	ESR1 WT	ESR1 Mut
-1.06226	0.477908	-0.8757	0.422641	-0.91861	0.507198	-0.63998	0.162167	-0.318465	0.661297
-0.82326	0.278604	-0.255	0.349596	-0.65535	0.45103	-0.04178	0.250209	-0.294213	0.246746
-0.17224	0.839114	0.223424	0.818114	-0.07604	0.94913	0.378385	0.554713	-1.018	0.423906
0.19643	-0.76458	-0.18746	-0.42988	0.108148	-0.21719	0.302557	-0.39768	0.0273445	1.02934
-0.42618	-0.14048	-0.36128	0.12466	-0.39736	-0.13679	-0.12109	0.08633	0.0478026	-0.275862
-0.63213	0.113422	-0.69918	0.100123	-0.48166	0.208741	-0.35503	-0.06995	-0.015491	0.0631012
0.042212	0.775462	0.084365	0.180459	0.055271	0.666416	-0.23223	0.045395	-0.59738	0.165764
-0.39013		0.165161		-0.10483		0.345952		-0.0847826
0.561689		0.36023		0.344718		0.180018		-0.338765
-0.22405		0.060539		-0.19149		0.274528		-0.467742
-0.57102		-0.71998		-0.40787		-0.07225		-0.248353
-0.61267		-0.25761		-0.4514		-0.26048		0.138771
-0.56896		-0.68401		-0.42328		-0.02558		-0.141209
0.209635		-0.11676		0.192545		-0.08149		0.0263536
-0.03942		0.051579		-0.02424		-0.00605		0.101451
0.133234		-0.08218		0.204351		-0.14685		-0.075286
0.034752		0.050209		0.005742		-0.09862		-0.489444
0.014464		0.130054		0.075893		-0.06879		-0.39201
-0.09537		-0.2433		-0.18402		-0.20621		0.277108
-0.91649		-0.52714		-0.72934		-0.36602		-0.26598
0.028414		-0.13089		0.081678		-0.25556		0.46962
0.678536		0.649883		1.08875		-0.18866		0.100007
-0.4822		-0.37114		-0.28037		-0.50638		-0.242626
-0.65457		-0.60785		-0.24877		-0.51053		-0.759288
0.759234		0.225518		0.785427		-0.34719		-0.544269
-0.56735		-0.32986		-0.63316		-0.02357		-0.481905
0.057793		0.014985		-0.3037		0.032216		0.100837
-0.13938		-0.35523		-0.34093		-0.22294		-0.261486
-0.24745		0.292127		0.11476		0.340606		-0.644134
-0.62244		-0.15349		0.040463		0.202596		-0.692177
0.248223		0.479396		0.395994		-0.21203		-0.665098
0.032765		-0.19399		0.493122		-0.24245		-0.061546
0.252272		0.047972		0.113181		0.206484		-0.102724
-0.04623		0.136097		-8.2e-05		-0.03163		0.656537
0.02652		-0.39395		-0.17875		-0.16251		-0.314691
0.026498		-0.36731		0.321838		-0.12927		-0.296977
0.075313		0.101015		-0.14646		0.267896		0.613195
0.173077		0.149949		0.545176		0.447607		-0.24539
-0.81347		-0.4534		-0.6659		-0.23996		0.564402
0.17742		-0.3061		0.278524		-0.49397		-0.0118509
-0.79643		-0.6295		-0.82461		0.420071		0.126584
-0.32529		-0.27129		-0.34825		-0.01954		-0.232438
0.188699		-0.28863		-0.28199		-0.32915		0.184716
-0.70798		-0.33679		-0.58096		0.342046		0.113703

## Sheet: Fig. 1F
Charafe-Jauffret		Huper		Sorlie		TCGA		METABRIC
ESR1 WT	ESR1 Mut	ESR1 WT	ESR1 Mut	ESR1 WT	ESR1 Mut	ESR1 WT	ESR1 Mut	ESR1 WT	ESR1 Mut
0.290819	-0.03162	-0.64476	0.402259	-0.07306	0.392975	-0.00562	0.155736	0.159188	-0.567284
0.292804	-0.20254	-0.2772	0.553028	0.448318	-0.03737	0.18623	0.112713	-0.243439	0.266507
0.568288	-0.09471	0.182461	0.579482	0.574047	0.024516	-0.03906	0.155633	0.106188	-0.178516
0.008958	0.580893	0.266769	0.054787	-0.16891	0.640486	0.112612	-0.02039	-0.510461	0.217929
0.010856	0.396967	-0.44256	0.092175	0.07544	0.266406	0.005118	-0.27958	-0.117462	0.563761
-0.24116	0.18486	-0.53279	0.543993	-0.31622	0.10137	-0.13372	-0.17777	-0.209235	-0.11118
0.106923	-0.25709	-0.01582	0.16975	-0.13842	-0.35084	-0.5427	-0.36271	0.338212	0.100356
0.274503		0.304092		-0.01043		0.0218		0.0415784
-0.11362		0.52256		-0.10859		-0.43766		-0.494518
0.233556		-0.02017		-0.10544		0.063614		0.340064
-0.11064		-0.53465		-0.23364		-0.17662		0.591005
0.047706		-0.17714		0.247918		-0.08192		0.0328016
-0.09048		-0.61726		-0.20097		-0.11117		-0.0904666
0.064611		0.23262		-0.01032		0.162575		0.189007
0.552173		0.016285		0.741751		0.162807		0.0272071
-0.11333		-0.22085		-0.20905		-0.39206		0.101084
0.40884		0.387809		0.434163		0.090067		0.0750031
0.19574		-0.08803		0.162757		-0.20457		-0.359863
0.330236		0.104519		0.337434		-0.01352		0.0726463
0.376495		-0.26641		0.294164		-0.06201		-0.204665
0.033616		0.212988		0.06523		-0.10978		-0.421189
0.222285		0.78727		0.546423		-0.05056		-0.0136635
0.575085		0.408932		0.55755		0.026903		0.206949
0.646447		0.170773		0.461692		-0.0901		0.256468
-0.20182		0.446481		-0.01443		-0.27659		0.39359
-0.00019		-0.29304		0.152674		0.325989		-0.373539
-0.36005		-0.2538		-0.31881		0.004436		0.292412
-0.13838		0.027634		0.105917		-0.01691		-0.189824
0.368562		0.61005		0.416558		-0.15419		0.0369847
0.862387		0.421368		0.650894		0.049862		-0.15201
0.706653		0.951289		0.847376		0.456485		-0.226872
0.247019		0.5321		0.042589		-0.59938		0.163541
-0.26457		-0.1808		-0.25487		0.01743		0.336282
-0.09805		0.045313		0.127198		0.032125		0.414655
-0.10789		-0.13208		0.003495		-0.00781		0.512073
0.371083		0.407263		0.275796		-0.00809		0.638289
0.242239		0.07358		0.20568		0.104703		-0.0379504
-0.1763		0.27499		-0.3321		-0.39912		0.247922
0.463078		-0.24255		0.391272		0.267705		0.315858
0.322637		0.336675		0.34612		-0.03568		1.14739
0.420775		-0.25646		0.152055		0.144949		-0.0236361
0.078235		-0.25555		0.047561		-0.05483		0.286815
-0.36745		-0.25675		-0.38772		-0.38574		0.0453757
0.347714		-0.13421		0.166037		0.110267		0.181172

## Sheet: Fig. 2A
	Log2FC_MCF7 (Y537S/WT)	Log2FC_MCF7 (D538G/WT)	Log2FC_Tumor(ESR1 Mut/WT)	Label
KRT6B	6.14188	4.12463	3.7475	Consistently increased
KRT17	5.83808	3.59459	3.26516	Consistently increased
KRT16	5.63208	3.83662	3.00588	Consistently increased
S100A7	7.02938	4.07067	0.479754	Consistently increased
KRT6A	5.78192	3.35124	2.30215	Consistently increased
IFI27	3.40133	4.65102	2.36183	Consistently increased
KRT6C	4.37277	3.04213	2.32306	Consistently increased
SPRR1A	5.84117	3.16031	0.670689	Consistently increased
KRT5	3.68721	2.34014	3.50921	Consistently increased
PI3	6.20824	2.88506	-0.0337801	Inconsistent
SLPI	4.00042	2.49521	1.69661	Consistently increased
S100A8	4.46263	2.54118	1.0652	Consistently increased
S100A9	3.75763	2.32781	1.71105	Consistently increased
SPRR1B	5.12338	2.22316	0.250059	Consistently increased
CALML5	4.98604	1.43507	0.526174	Consistently increased
DSG1	3.41603	2.02763	1.42995	Consistently increased
S100A2	4.30755	1.86618	0.454433	Consistently increased
FABP5	3.3354	2.40463	0.825342	Consistently increased
IFIT3	2.42881	3.01186	0.697733	Consistently increased
IFI44	2.90744	3.58962	-0.370621	Inconsistent
SBSN	3.90104	1.12351	1.05138	Consistently increased
KRT79	4.743	1.20473	0.0843294	Consistently increased
AKR1C2	2.79399	1.22445	1.64149	Consistently increased
SERPINB5	3.28966	1.3895	0.751658	Consistently increased
AMIGO2	2.58236	2.6278	-0.00905321	Inconsistent
SAMD9	2.31939	3.23403	-0.512272	Inconsistent
GJA1	3.36281	1.59304	-0.285548	Inconsistent
KRT14	0.552339	0.409256	3.68338	Consistently increased
IVL	3.16691	0.850305	0.462591	Consistently increased
CTSC	1.82878	1.22144	1.36714	Consistently increased
TUBA4A	2.08658	1.13312	1.18403	Consistently increased
CEBPB	1.47172	0.826203	2.08101	Consistently increased
SLC7A5	1.28842	1.51187	1.57492	Consistently increased
LCN2	3.19174	0.692378	0.329793	Consistently increased
GAL	1.23731	1.8967	1.01802	Consistently increased
CALB2	1.06045	1.65185	1.34153	Consistently increased
SLC16A1	1.8616	1.9083	0.0860751	Consistently increased
KLK6	3.37986	0.28968	0.132022	Consistently increased
C1R	0.885579	0.717318	2.08185	Consistently increased
UBD	0.7764	-0.229289	3.04479	Inconsistent
MT2A	1.19463	1.0155	1.36384	Consistently increased
TRIM29	1.61322	0.712885	1.21633	Consistently increased
RHCG	2.28696	0.204316	0.939517	Consistently increased
ANP32E	0.671075	0.995021	1.60465	Consistently increased
IL18	1.69116	1.09586	0.443319	Consistently increased
MT1X	0.734573	0.710362	1.76533	Consistently increased
CASP4	0.882917	1.1873	1.12465	Consistently increased
IGFBP6	0.99745	1.02183	1.14344	Consistently increased
LEMD1	0.839614	2.18549	0.0874615	Consistently increased
PLSCR1	1.25357	1.52693	0.300397	Consistently increased
SOD2	1.01272	0.65235	1.4144	Consistently increased
GNAI1	2.00211	1.21997	-0.175309	Inconsistent
C3	0.824046	0.253217	1.95031	Consistently increased
B2M	0.800045	0.830192	1.39095	Consistently increased
PDZK1IP1	1.68699	0.668525	0.61636	Consistently increased
SGK1	1.27471	1.0729	0.622933	Consistently increased
PTRF	0.412432	0.944592	1.58757	Consistently increased
AKR1C1	1.34847	-0.191275	1.7847	Inconsistent
TAP2	0.707706	0.650097	1.55668	Consistently increased
LAMB3	0.965641	0.891675	1.01088	Consistently increased
BTN3A2	1.1025	1.21077	0.502706	Consistently increased
GPX8	0.934794	1.18725	0.692746	Consistently increased
MFAP5	0.101156	0.305794	2.39346	Consistently increased
ANXA1	0.956821	1.06722	0.77102	Consistently increased
KLK8	1.97795	0.494538	0.309159	Consistently increased
ASS1	0.737402	1.02249	1.02145	Consistently increased
CLCA2	2.54254	1.29655	-1.08949	Inconsistent
TUBB6	0.585727	0.891294	1.2687	Consistently increased
MSLN	1.12772	1.05038	0.537335	Consistently increased
ANXA8	1.18644	0.316933	1.15307	Consistently increased
CD44	1.64482	1.02968	-0.0611772	Inconsistent
FSCN1	1.1117	1.00509	0.452944	Consistently increased
CHI3L2	1.44376	0.523757	0.50005	Consistently increased
GLYATL2	1.31827	1.66271	-0.556798	Inconsistent
SP100	0.977792	1.33517	0.077183	Consistently increased
BTN3A3	0.922904	0.760865	0.699932	Consistently increased
PHGDH	0.830193	1.15039	0.379342	Consistently increased
PSAT1	0.881318	1.01076	0.4555	Consistently increased
PERP	1.41229	0.780872	0.140632	Consistently increased
DEFB1	0.962708	0.251619	1.09304	Consistently increased
CXCL10	0.441541	0.416782	1.44181	Consistently increased
CXCL9	-0.0119705	-0.0183155	2.30715	Inconsistent
CFB	1.09048	-0.0315321	1.20435	Inconsistent
KRT78	1.50098	0.290088	0.470473	Consistently increased
MARCO	0.0360116	0	2.19819	Inconsistent
TMEM154	1.25552	0.647841	0.307654	Consistently increased
GNG12	0.742849	0.429739	1.0286	Consistently increased
NNMT	0.00726921	-0.0242714	2.20626	Inconsistent
PRNP	1.17505	0.800334	0.184543	Consistently increased
NXN	0.386731	0.723456	1.04063	Consistently increased
KLK5	1.37073	0.102619	0.668508	Consistently increased
GJB3	0.444264	0.637274	1.05746	Consistently increased
CCNA1	0.799059	1.3515	-0.01313	Inconsistent
PKP1	2.18369	0.907955	-0.966222	Inconsistent
TRIML2	1.36299	0.738527	0.007745	Consistently increased
ODC1	0.809412	0.499037	0.799537	Consistently increased
C1S	0.548888	0.178912	1.35412	Consistently increased
NCCRP1	0.380924	0.0169773	1.67966	Consistently increased
DSC3	0.00831793	-0.0501763	2.11345	Inconsistent
CDC42EP3	0.837192	0.885952	0.339508	Consistently increased
COTL1	0.291636	0.441232	1.30212	Consistently increased
LAMP3	0.636463	0.906564	0.488159	Consistently increased
CD14	0.0102891	0.0202419	1.98169	Consistently increased
AKR1C3	0.338352	0.0838909	1.58884	Consistently increased
PTGES	0.752106	1.05263	0.184645	Consistently increased
TP63	1.69354	0.536744	-0.262433	Inconsistent
GZMB	0.0399757	0.0689898	1.84875	Consistently increased
TKT	0.350983	0.604404	0.998589	Consistently increased
HTRA1	0.926179	0.960697	0.0647449	Consistently increased
ADA	0.880377	0.889131	0.173427	Consistently increased
TNFAIP8	0.617445	0.145051	1.1585	Consistently increased
FAM83D	0.359559	0.564609	0.990699	Consistently increased
CAV2	0.497968	0.902575	0.494224	Consistently increased
BIN1	0.174684	0.728488	0.980134	Consistently increased
YBX1	0.66634	0.851455	0.365289	Consistently increased
SEL1L3	0.645078	0.791764	0.418064	Consistently increased
IFNGR1	1.41185	0.47897	-0.096952	Inconsistent
GAS1	0.13829	0.170821	1.4834	Consistently increased
IRS2	0.349335	0.370462	1.02755	Consistently increased
PNLIPRP3	1.48328	0.146582	0.104296	Consistently increased
CLMP	0.561368	0.653388	0.516909	Consistently increased
GPX1	-0.0592705	-0.0953799	1.88359	Inconsistent
CORO1C	0.454314	0.512811	0.755319	Consistently increased
ACTN1	0.342402	0.348833	1.02799	Consistently increased
TFPI2	0.494945	0.0875337	1.11013	Consistently increased
LGALS7	0.757798	0.116177	0.788424	Consistently increased
DSC2	0.770537	0.376083	0.512198	Consistently increased
CXCL13	0.0196911	0	1.60959	Inconsistent
TAP1	0.0822757	0.158943	1.38368	Consistently increased
NAMPT	0.253715	0.222584	1.14694	Consistently increased
KLF5	1.23948	0.432758	-0.0523823	Inconsistent
PSMB9	0.0165337	0.261068	1.34114	Consistently increased
MFGE8	0.521786	0.396608	0.687169	Consistently increased
SERPINB3	1.07003	0.105119	0.429737	Consistently increased
NDFIP2	0.310716	0.310541	0.976317	Consistently increased
KLK7	1.29468	0.0608622	0.219014	Consistently increased
SLC6A14	0.956758	-0.462765	1.07078	Inconsistent
CEBPD	0.402872	-0.171905	1.33033	Inconsistent
GBP1	0.308557	0.481287	0.771088	Consistently increased
KRT16P3	1.05794	0.405959	0.0955219	Consistently increased
BTG3	0.434069	0.526859	0.588032	Consistently increased
MMP7	0.0219305	-0.0366661	1.55727	Inconsistent
SFN	0.719234	0.280323	0.539747	Consistently increased
EBNA1BP2	0.286351	0.359283	0.879406	Consistently increased
LOX	0.206713	0.164184	1.15269	Consistently increased
CAV1	1.21019	0.113825	0.199572	Consistently increased
ATP1B3	0.581401	0.320559	0.61857	Consistently increased
SERPINH1	0.337195	0.640511	0.533313	Consistently increased
NMI	0.0952883	0.650017	0.764794	Consistently increased
PFKP	0.386859	0.239313	0.87733	Consistently increased
RGS2	0.468992	0.428213	0.606198	Consistently increased
TMED5	0.457776	0.339414	0.704209	Consistently increased
CDKN2A	-0.0125444	-0.321305	1.83203	Inconsistent
CIB2	0.236592	0.674967	0.576107	Consistently increased
SPOCK2	-0.0736977	-0.162858	1.72052	Inconsistent
CCDC80	0.301333	0.127001	1.05203	Consistently increased
CCL5	0.150884	0.261699	1.06645	Consistently increased
BIRC3	0.918148	0.118247	0.441528	Consistently increased
FAS	0.771292	0.797503	-0.0958889	Inconsistent
APOL6	0.0845579	-0.019432	1.39967	Inconsistent
PSMB8	0.158014	0.0290645	1.27055	Consistently increased
SLC39A6	0.911821	0.477182	0.0681534	Consistently increased
SCPEP1	0.326428	0.439075	0.680648	Consistently increased
RNF145	0.377579	0.835457	0.230994	Consistently increased
HSD17B11	0.315739	0.328971	0.797678	Consistently increased
SSFA2	0.741882	0.99022	-0.290538	Inconsistent
ETS1	0.138325	0.118236	1.16275	Consistently increased
PLAT	0.466647	0.133676	0.817852	Consistently increased
HAPLN3	0.17811	0.244256	0.965735	Consistently increased
KRT15	1.07175	0.289852	0.0261239	Consistently increased
PAM	0.676612	0.650565	0.0598859	Consistently increased
GNLY	-0.00153753	-0.0982897	1.47651	Inconsistent
ADD3	0.795754	1.11659	-0.551442	Inconsistent
CDCA7	0.627634	1.17314	-0.451114	Inconsistent
LY6D	0.519143	0.681934	0.148364	Consistently increased
ETS2	0.766113	0.0621258	0.5196	Consistently increased
TRMT6	0.504029	0.486183	0.350948	Consistently increased
CBR1	0.46801	0.673573	0.199293	Consistently increased
RAB31	0.211475	1.04501	0.0810004	Consistently increased
CLIC4	0.326033	0.232082	0.777673	Consistently increased
MMP10	0.352261	-0.034056	1.00301	Inconsistent
IDO1	0.0182974	-0.0778712	1.37871	Inconsistent
OSMR	1.06378	0.576835	-0.325414	Inconsistent
PLAU	-0.0590344	-0.0590344	1.43319	Inconsistent
NRG1	0.0425983	-0.056107	1.3233	Inconsistent
CD3D	-0.0203813	-0.0203813	1.34553	Inconsistent
MET	0.259702	0.800096	0.242398	Consistently increased
TNFRSF21	0.452163	0.0864066	0.749993	Consistently increased
SFRP1	0	0.00322392	1.27773	Inconsistent
LOXL2	0.292571	-0.0195349	1.00411	Inconsistent
MBNL1	0.405227	0.565596	0.306258	Consistently increased
CFI	-0.0512085	-0.0580376	1.3823	Inconsistent
CA12	1.03519	0.316842	-0.0799366	Inconsistent
CHMP1B	-0.0172876	-0.00906495	1.2879	Inconsistent
SENP3	0.252886	0.339861	0.654027	Consistently increased
MT1G	0	0.141128	1.09518	Inconsistent
AMD1	0.62643	0.517916	0.0913069	Consistently increased
GNAL	0.309647	0.746891	0.171751	Consistently increased
KDSR	0.517233	0.495869	0.208033	Consistently increased
INHBA	-0.0503405	-0.0713279	1.3292	Inconsistent
GPT2	0.226322	-0.0368807	1.01801	Inconsistent
RAC2	0.0378368	-0.0217208	1.18642	Inconsistent
S100P	0.463797	0.03501	0.698472	Consistently increased
ICAM1	0.247181	-0.711013	1.66078	Inconsistent
LAMC2	0.0988731	0.00334085	1.08523	Consistently increased
GM2A	0.346294	0.0380361	0.795135	Consistently increased
A2ML1	0.937311	0.273237	-0.0336351	Inconsistent
LYZ	-0.0176638	-0.03126	1.21321	Inconsistent
CMTM7	0.214996	0.608481	0.324631	Consistently increased
GJB5	0.898544	0.246101	-0.00139924	Inconsistent
ELL2	0.86986	-0.0181675	0.291187	Inconsistent
KRT75	0.673232	0.232166	0.233467	Consistently increased
LAMC1	0.623815	0.473438	0.0288786	Consistently increased
SVIL	0.9843	0.412806	-0.272346	Inconsistent
WLS	0.650668	0.659867	-0.188745	Inconsistent
CRK	0.158006	0.266884	0.692379	Consistently increased
CSNK2A2	0.350612	0.216242	0.515327	Consistently increased
TNFAIP3	0.423664	-0.193479	0.840233	Inconsistent
DCBLD2	0.189842	0.47814	0.400439	Consistently increased
TGFBR2	0.537141	0.297799	0.221489	Consistently increased
PRKCDBP	0.0145141	0.0127059	1.02738	Consistently increased
NUDT15	0.202189	0.600871	0.241988	Consistently increased
MX1	0.0352344	0.0823219	0.925375	Consistently increased
RASGEF1C	0.164654	0.0540483	0.82094	Consistently increased
CCNYL1	0.381454	0.306855	0.350098	Consistently increased
FAM171A1	0.41553	0.48559	0.13572	Consistently increased
RDH10	0.198871	-0.211261	1.04603	Inconsistent
ADSL	0.317423	0.643882	0.0711488	Consistently increased
PSAPL1	1.18905	0.0509461	-0.208468	Inconsistent
LARP6	0.165013	0.666681	0.188541	Consistently increased
MDH1	0.151082	0.374839	0.477258	Consistently increased
DNAJB4	0.557717	0.464276	-0.0217009	Inconsistent
MAP7D3	0.372409	0.51518	0.1049	Consistently increased
GALNT2	0.270143	-0.00553459	0.723254	Inconsistent
CCDC88A	0.934074	0.838519	-0.785951	Inconsistent
POLR2F	0.0905505	0.481717	0.410779	Consistently increased
CALU	0.381482	0.638719	-0.0372836	Inconsistent
PELO	0.160263	0.274004	0.548555	Consistently increased
CMPK1	0.260935	0.09857	0.609303	Consistently increased
MAP4K4	0.44923	0.593784	-0.0778275	Inconsistent
YES1	0.421795	0.505697	0.0235581	Consistently increased
CD59	0.252597	0.094675	0.600465	Consistently increased
LMO4	0.508237	0.0975645	0.337807	Consistently increased
PRB1	0.0307699	-0.0135228	0.916232	Inconsistent
GLIPR2	0.0503605	0.512303	0.368538	Consistently increased
HAO1	0	0	0.93107	Inconsistent
GPX2	0.367767	0.419691	0.138724	Consistently increased
ARPC2	0.267635	-0.0688151	0.726241	Inconsistent
FAM101B	0.0961365	0.218102	0.607391	Consistently increased
CLP1	0.242624	0.265127	0.411422	Consistently increased
CCDC28A	0.161818	0.193787	0.563161	Consistently increased
IMPA2	0.111947	0.15115	0.65303	Consistently increased
MPZL1	0.444369	0.33519	0.128694	Consistently increased
ANKH	0.623787	0.523242	-0.240666	Inconsistent
SRI	0.355712	0.701086	-0.156534	Inconsistent
SPATS2L	0.726052	0.218993	-0.0486272	Inconsistent
F3	0.362191	0.260112	0.273952	Consistently increased
IGFBP7	0.0425098	-0.0296497	0.851493	Inconsistent
EGFR	0.148717	0.181415	0.532249	Consistently increased
ACTR3B	0.800886	0.655307	-0.597978	Inconsistent
MMP14	-0.00505689	-0.0180799	0.879757	Inconsistent
C1orf106	0.839586	0.144304	-0.128091	Inconsistent
FOLR1	0.371974	0.405014	0.0768541	Consistently increased
ITM2C	-0.0589943	0.268529	0.642054	Inconsistent
TMSB15A	0.307456	0.571385	-0.0347029	Inconsistent
FAM69A	0.322654	-0.188427	0.707387	Inconsistent
DSG3	0.063679	-0.0372618	0.805994	Inconsistent
CYB5R3	0.0843769	0.0922393	0.647855	Consistently increased
PLS3	0.533468	0.53125	-0.241359	Inconsistent
CXCL14	0.105822	0.153447	0.563949	Consistently increased
NCK1	0.183241	0.311222	0.328111	Consistently increased
FZD9	0.319578	0.523195	-0.0251132	Inconsistent
ANXA4	0.217509	0.235779	0.357628	Consistently increased
FSTL1	-0.021998	0.111599	0.72064	Inconsistent
TMEM158	0.280973	0.200564	0.318623	Consistently increased
UPP1	0.189468	0.238402	0.366508	Consistently increased
BCL11A	-0.0557507	0.117076	0.727362	Inconsistent
ETF1	0.341421	0.161831	0.284064	Consistently increased
CALD1	0.326284	0.375301	0.0773687	Consistently increased
CD58	0.345376	0.454726	-0.0221785	Inconsistent
RUNX3	0.0260836	-0.0468475	0.791638	Inconsistent
TGFA	0.364307	-0.116521	0.519577	Inconsistent
CXCL2	0.270077	-0.342239	0.838021	Inconsistent
HOXA1	0.264288	0.114481	0.380612	Consistently increased
BICD2	0.151525	-0.0135648	0.620494	Inconsistent
DSG2	0.577586	0.657681	-0.481155	Inconsistent
FDFT1	0.0898272	0.401388	0.252889	Consistently increased
ANTXR1	0.365569	0.225541	0.151578	Consistently increased
VAMP3	0.155908	0.0742923	0.510027	Consistently increased
PLOD1	0.145424	0.488413	0.100843	Consistently increased
INPP1	0.15841	0.0561758	0.510432	Consistently increased
LDHB	-0.0619009	-0.0619009	0.845251	Inconsistent
GART	0.486432	0.538038	-0.308394	Inconsistent
FST	0.0186498	0.0374429	0.658357	Consistently increased
TLR2	0.317186	0.270541	0.112814	Consistently increased
TMSB15B	0.0048951	0.142533	0.549327	Consistently increased
NCOA7	0.406644	0.143948	0.14613	Consistently increased
AKR1B1	0.194571	0.102167	0.396712	Consistently increased
FLRT3	0.749928	0.318245	-0.376182	Inconsistent
FAP	0.0721408	0.0515904	0.56673	Consistently increased
SH3KBP1	0.374367	0.392743	-0.0901571	Inconsistent
SH3D19	0.100594	0.35883	0.212936	Consistently increased
TBPL1	0.341036	0.537158	-0.21309	Inconsistent
RIPK4	-0.00370565	-0.0747355	0.738966	Inconsistent
GNA15	0.361422	0.133747	0.163519	Consistently increased
AIM1	0.532836	0.442773	-0.317465	Inconsistent
TNC	0.0454881	0.265689	0.345878	Consistently increased
ERI3	0.121069	0.264956	0.266678	Consistently increased
TGFBI	0.163458	0.11248	0.37576	Consistently increased
TMEM173	-0.0191713	0.0357633	0.634904	Inconsistent
DLX6	-0.0236023	0.00578688	0.663567	Inconsistent
RGS5	0.180247	0.379229	0.0833999	Consistently increased
ATP1A1	0.209752	0.259068	0.17327	Consistently increased
BNC1	-0.0135755	-0.0239296	0.676614	Inconsistent
FOSL1	0.185823	0.0128889	0.4374	Consistently increased
NOB1	0.320929	0.322855	-0.0109905	Inconsistent
RGMA	-0.112959	0.139283	0.596229	Inconsistent
PTGS2	0.272518	0.0122507	0.336524	Consistently increased
SVEP1	0.004219	0.0102414	0.604893	Consistently increased
PDPN	-0.114175	-0.222379	0.953529	Inconsistent
STAT3	0.162124	-0.201302	0.653183	Inconsistent
TRIM22	0.0511604	-0.0696008	0.632273	Inconsistent
GABRE	0.00411186	-0.0343468	0.640374	Inconsistent
SCEL	0.273748	0.00636971	0.321061	Consistently increased
WBP5	0	0.0213228	0.579217	Inconsistent
IL1RAP	0.0447104	-0.223736	0.776603	Inconsistent
CARD18	0.217848	0.38447	-0.00517169	Inconsistent
PIK3CD	0.0465187	0.159072	0.384074	Consistently increased
ANXA2	-0.218981	-0.207068	1.01442	Inconsistent
CDC20	0.408816	0.483132	-0.304637	Inconsistent
IRX1	0.00926721	0.00807628	0.569623	Consistently increased
CXCL5	0.00994417	0.0187722	0.550509	Consistently increased
NAB1	0.486224	0.295584	-0.203902	Inconsistent
CRIPT	0.130046	0.303928	0.140176	Consistently increased
PTK7	-0.029698	0.384427	0.213058	Inconsistent
EPHA2	0.427324	0.100533	0.0289291	Consistently increased
FHL1	0.380159	0.281482	-0.110053	Inconsistent
MT1H	0	0	0.548394	Inconsistent
STK17A	0.315413	0.394162	-0.161304	Inconsistent
MT1F	-0.102541	-0.24289	0.886717	Inconsistent
IFI16	0.0407516	0.0979317	0.395934	Consistently increased
UBE2E3	0.321058	0.518231	-0.316423	Inconsistent
FRMD6	0.643363	0.0985302	-0.220484	Inconsistent
FGF2	0.0256153	0.00249133	0.491815	Consistently increased
EMP3	0.0225698	0.0643276	0.432371	Consistently increased
CFL2	0.339249	0.628032	-0.45099	Inconsistent
GSTP1	-0.0173314	-0.0173314	0.549562	Inconsistent
SOX10	-0.0146311	-0.0146311	0.538153	Inconsistent
C10orf10	-0.212739	-0.481761	1.20214	Inconsistent
CASP1	0.37392	-0.0463016	0.17822	Inconsistent
RALBP1	0.135023	0.195855	0.174827	Consistently increased
MTMR2	0.238913	0.195965	0.0706383	Consistently increased
GTF2B	0.232828	0.1174	0.154019	Consistently increased
IL1B	0.0369365	-0.00451167	0.47062	Inconsistent
JAG1	0.761859	0.159343	-0.429864	Inconsistent
B3GNT5	0.375246	0.062661	0.0520723	Consistently increased
AKR1B10	0.145744	0.104308	0.234833	Consistently increased
PTPN2	0.323081	0.431619	-0.270066	Inconsistent
BMP1	0.257034	-0.124008	0.351434	Inconsistent
FGF21	0.0232062	0.0587846	0.397733	Consistently increased
TWSG1	0.32894	0.183817	-0.0357845	Inconsistent
COL4A2	-0.0661595	-0.0242201	0.562282	Inconsistent
CDKN2D	-0.0393066	-0.30737	0.813153	Inconsistent
IL20RB	0.128571	0.244036	0.0914077	Consistently increased
PTHLH	0.0747299	-0.0184793	0.407656	Inconsistent
RTP3	-0.0130625	-0.0130625	0.489911	Inconsistent
SH3GLB1	0.269308	0.295497	-0.110711	Inconsistent
F2RL1	0.0896911	0.089592	0.272833	Consistently increased
YAP1	0.428626	0.351922	-0.33719	Inconsistent
ADORA2B	0.466121	0.202715	-0.226577	Inconsistent
FZD7	0.158778	-0.133893	0.417066	Inconsistent
GFOD1	0.380356	0.131549	-0.0752859	Inconsistent
SERPINB4	0.239856	-0.0493113	0.234495	Inconsistent
CDH3	-0.101372	0.171301	0.345248	Inconsistent
NSFL1C	-0.137981	-0.365445	0.914862	Inconsistent
PSMB10	-0.041193	-0.282126	0.734571	Inconsistent
POSTN	-0.0760415	-0.0711028	0.55778	Inconsistent
NUP50	0.174909	0.190641	0.0439102	Consistently increased
COL9A3	-0.230843	-0.358123	0.998026	Inconsistent
FKBP1A	-0.0015372	-0.474883	0.880804	Inconsistent
WDR1	-0.178338	-0.257455	0.837827	Inconsistent
AXL	0.0591207	0.051874	0.290605	Consistently increased
COL4A1	0.0133508	0.0459164	0.342157	Consistently increased
NFE2L2	0.199588	0.265652	-0.0672037	Inconsistent
CDCP1	-0.0501927	-0.0540704	0.500803	Inconsistent
IL7R	-0.468987	-0.452635	1.31334	Inconsistent
TMEM30A	0.106672	-0.314642	0.592031	Inconsistent
CD109	0.63412	0.517532	-0.7735	Inconsistent
MBP	-0.137347	-0.364282	0.874782	Inconsistent
EXT2	0.251346	0.212074	-0.10451	Inconsistent
PPP1R14C	0.387706	0.144992	-0.176852	Inconsistent
PRKD3	0.49693	0.353783	-0.495496	Inconsistent
FGFBP1	0.258096	0.0613372	0.0356235	Consistently increased
LYN	-0.153527	0.113761	0.394694	Inconsistent
ALDH1A3	0.264737	-0.237275	0.318493	Inconsistent
CDK6	-0.0507948	-0.116021	0.512001	Inconsistent
DCTD	0.131546	0.158382	0.0540156	Consistently increased
MAGEA4	-0.00172109	-0.000721675	0.343216	Inconsistent
MMADHC	0.0756877	0.117038	0.14684	Consistently increased
LUZP1	0.172475	0.0395492	0.125516	Consistently increased
SYNM	0.0280117	0.227293	0.0806289	Consistently increased
C5orf46	0.0307962	-0.0710354	0.370942	Inconsistent
PM20D2	0.425168	0.670452	-0.766458	Inconsistent
SOAT1	0.351489	0.378991	-0.405336	Inconsistent
PGM2	0.0997886	0.0332106	0.19105	Consistently increased
PGLYRP3	0.298979	-0.00284619	0.0252398	Inconsistent
ZC3H12C	0.49864	0.372551	-0.554291	Inconsistent
FAM19A3	0.0277486	0.0448809	0.242849	Consistently increased
PROM1	0.0448651	-0.0916017	0.353273	Inconsistent
TNFRSF10D	-0.0133545	-0.00210677	0.321589	Inconsistent
IL15	-0.0876585	-0.251416	0.634106	Inconsistent
COPS8	0.104417	0.0586237	0.128146	Consistently increased
PLA2G4A	0.295369	0.160768	-0.166222	Inconsistent
DNER	0.139702	0.520496	-0.384992	Inconsistent
KPNA1	0.296099	0.17423	-0.195264	Inconsistent
ERAP2	0.412912	-0.127084	-0.0117786	Inconsistent
KLK9	0.090906	0.0485025	0.134099	Consistently increased
MSN	-0.212867	-0.401705	0.886802	Inconsistent
RASD2	0.0217482	-0.044096	0.294445	Inconsistent
KRT16P2	0.221882	0.0355265	-0.00158979	Inconsistent
C6orf15	0.200126	0.0417014	0.0134861	Consistently increased
RBMS1	0.111415	0.00599422	0.136015	Consistently increased
ESYT2	0.188531	-0.167669	0.230246	Inconsistent
GBP3	0.657657	-0.216554	-0.203722	Inconsistent
TWIST2	0	0	0.231724	Inconsistent
DIRC2	0.208688	0.118495	-0.110592	Inconsistent
CCL8	0	0	0.21156	Inconsistent
HIF1A	0.266661	0.202683	-0.259955	Inconsistent
SERPINB2	0.00942745	-0.0156318	0.212844	Inconsistent
SIRPA	0.134246	0.164506	-0.103095	Inconsistent
EREG	0.0785736	-0.0538258	0.167691	Inconsistent
FAM150B	0.264543	0.0726811	-0.14568	Inconsistent
ITGB8	0.358333	-0.150411	-0.0216016	Inconsistent
SPTBN1	0.244225	0.419682	-0.478231	Inconsistent
RBM7	0.453808	0.338997	-0.608574	Inconsistent
ODAM	0.0305816	0.222765	-0.069634	Inconsistent
ANXA2P2	-0.0468775	0.00378549	0.218687	Inconsistent
HORMAD1	-0.0577207	-0.0442031	0.277201	Inconsistent
SOX7	0.0210829	-0.0577563	0.211281	Inconsistent
PHLDB2	0.470055	-0.108805	-0.189383	Inconsistent
EMP1	0.197168	0.0338332	-0.0597625	Inconsistent
PDGFC	0.192333	0.00154175	-0.0293599	Inconsistent
DGUOK	0.413045	0.41084	-0.661431	Inconsistent
SOX8	0.00250101	0.0834374	0.0713594	Consistently increased
CDH19	-0.0323282	-0.0294092	0.218162	Inconsistent
REXO2	0.246121	0.233062	-0.323556	Inconsistent
GPSM2	0.409121	0.60178	-0.857742	Inconsistent
CYLD	0.279964	0.0316567	-0.159879	Inconsistent
UBASH3B	-0.171015	-0.124406	0.446872	Inconsistent
CBX2	0.142626	0.145376	-0.137587	Inconsistent
SLC26A9	0.0380112	-0.0404436	0.145203	Inconsistent
CRABP1	0.249259	0.640911	-0.750564	Inconsistent
CFLAR	0.183457	-0.0555163	0.00790311	Inconsistent
NRP1	-0.154173	-0.126438	0.415212	Inconsistent
CYBRD1	-0.175044	-0.251305	0.558143	Inconsistent
KLK10	0.463509	-0.0734811	-0.260027	Inconsistent
DSE	0.485685	0.404771	-0.766035	Inconsistent
ARNTL2	0.166446	-0.0616011	0.0183685	Inconsistent
LALBA	-0.0116154	-0.00325295	0.134834	Inconsistent
SERPINB12	0	0	0.113209	Inconsistent
SKAP2	0.0596775	-0.0365191	0.0900396	Inconsistent
TM2D1	0.0744372	0.00382632	0.0341671	Consistently increased
IFRD1	0.170421	0.230392	-0.289126	Inconsistent
MIR31HG	0.0395076	0.0711876	0.000443907	Consistently increased
ITGB1	0.319651	-0.0650063	-0.143528	Inconsistent
SRPX	0.0942184	0.321261	-0.3046	Inconsistent
IGF2BP3	0.33362	-0.115063	-0.113154	Inconsistent
FMNL2	0.403403	0.335591	-0.634728	Inconsistent
LIN28B	0.00602871	0.00295104	0.0830398	Consistently increased
ARAP3	0.129439	0.113883	-0.162401	Inconsistent
LAMA3	0.284934	0.220557	-0.427341	Inconsistent
FOXQ1	0.00677828	-0.0336456	0.0998264	Inconsistent
ORMDL1	-0.00348353	-0.0383299	0.114007	Inconsistent
RBFOX2	0.169611	0.176707	-0.27739	Inconsistent
LTB	-0.43845	-0.935015	1.43631	Inconsistent
ANKRD33B	-0.160082	-0.126328	0.348192	Inconsistent
HSPB3	0	0	0.0613537	Inconsistent
ESX1	0	0	0.0588166	Inconsistent
MYL12A	0.0052473	-0.290621	0.342599	Inconsistent
DCBLD1	0.418652	0.0789304	-0.454339	Inconsistent
FNDC3B	0.354271	0.0446018	-0.359051	Inconsistent
CLDN10	-0.0685312	-0.107393	0.213325	Inconsistent
EN1	0.000819241	-0.00646047	0.0339512	Inconsistent
RARRES1	-0.310357	-0.112466	0.449586	Inconsistent
PROKR2	-0.0302209	-0.0302209	0.0852311	Inconsistent
ROPN1	0.0195118	0.0146703	-0.00950885	Inconsistent
PRSS33	0.0121008	-0.00368361	0.0160883	Inconsistent
TRPM8	-0.110304	-0.134817	0.263093	Inconsistent
CLDN6	0.0239996	0.0227104	-0.0338471	Inconsistent
LAD1	0.257908	-0.186058	-0.0611	Inconsistent
CX3CL1	0.217194	0.0302602	-0.239991	Inconsistent
FTHL17	0	0	0.0038692	Inconsistent
VRTN	0.0291651	-0.0151073	-0.0107641	Inconsistent
PRDM13	-0.00172546	-0.00742955	0.0117733	Inconsistent
TRIM43B	0.012797	0	-0.0117959	Inconsistent
ZP4	0	0	0.000275108	Inconsistent
XAGE2	0	0	-0.0059627	Inconsistent
MICALL1	-0.15416	-0.343577	0.489934	Inconsistent
LINC00518	-0.0134785	0.00632288	-0.00150435	Inconsistent
FXYD5	0.24871	0.00156179	-0.259466	Inconsistent
SNAI2	0.194032	-0.00533084	-0.202262	Inconsistent
ABCD3	0.396451	0.301083	-0.713831	Inconsistent
TRIM43	0.0239318	-0.014378	-0.0321546	Inconsistent
CSN3	0	0	-0.0251507	Inconsistent
CAMTA1	0.211647	0.294364	-0.533302	Inconsistent
HRH1	-0.0522511	-0.0793168	0.102019	Inconsistent
FBLIM1	-0.404436	-0.200438	0.574482	Inconsistent
STAT4	-0.149723	-0.27598	0.394364	Inconsistent
TLX3	-0.0121296	-0.0121296	-0.0136422	Consistently decreased
SMR3A	0	0	-0.0384639	Inconsistent
SLC25A37	0.225136	0.0352355	-0.305618	Inconsistent
DMRT1	0.00675416	-0.0245696	-0.0301683	Inconsistent
MMP20	0.0331542	0	-0.0822983	Inconsistent
SLC6A2	-0.0440414	-0.0333417	0.025183	Inconsistent
XAGE5	0.118557	0.0132789	-0.184192	Inconsistent
HOXA3	0.0744128	0.0873465	-0.21685	Inconsistent
NDEL1	0.0763775	-0.322362	0.186993	Inconsistent
ADRB2	-0.0322106	-0.0447861	0.0162217	Inconsistent
DGKA	-0.0150023	-0.123525	0.0736899	Inconsistent
ARHGAP23	0.1051	0.00805713	-0.181941	Inconsistent
ELK3	0.173371	-0.0834535	-0.16029	Inconsistent
GLIPR1	0.0499756	-0.0208414	-0.101399	Inconsistent
ITGA6	0.390866	0.39071	-0.858744	Inconsistent
C11orf86	0.084747	0	-0.168865	Inconsistent
TOX2	-0.196413	0.0675391	0.04052	Inconsistent
FERMT1	0.274993	0.220661	-0.584711	Inconsistent
HRCT1	-0.0541096	-0.0555883	0.0184767	Inconsistent
PKN2	0.318738	0.389617	-0.806596	Inconsistent
KLHL34	-0.0137089	-0.00488791	-0.0834335	Consistently decreased
GPR12	-0.00349399	-0.0104569	-0.0904144	Consistently decreased
MT1E	0	0	-0.107449	Inconsistent
MYO1E	0.134859	-0.208038	-0.0352026	Inconsistent
BPI	0.114491	0.144757	-0.368518	Inconsistent
FDCSP	-0.00124149	-0.00128414	-0.109966	Consistently decreased
TTLL4	0.179296	0.0482651	-0.342343	Inconsistent
PARP4	0.0347736	-0.328694	0.179085	Inconsistent
STT3A	0.268838	0.137989	-0.525241	Inconsistent
MAFG	0.136847	-0.277079	0.0214568	Inconsistent
SMR3B	-0.0399477	-0.0399477	-0.0407852	Consistently decreased
OLAH	-0.145759	-0.0996416	0.121635	Inconsistent
LINC00162	-0.0695551	-0.0465266	-0.0106541	Consistently decreased
MME	0.00502026	-0.818916	0.685437	Inconsistent
KIF1A	-0.172907	0.346862	-0.30359	Inconsistent
C15orf52	-0.287263	-0.455288	0.609588	Inconsistent
SGCE	0.0584081	0.19021	-0.385422	Inconsistent
C1QL2	-0.00874186	-0.000267049	-0.128724	Consistently decreased
SDC1	-0.130427	-0.604785	0.594859	Inconsistent
HP1BP3	-0.0416665	0.109887	-0.209247	Inconsistent
SOX11	-0.151099	0.0723586	-0.0677929	Inconsistent
PPP1R15A	-0.39121	-0.524563	0.768594	Inconsistent
RRAS2	0.0755355	0.0409502	-0.264222	Inconsistent
SNX7	0.0231847	0.14506	-0.316145	Inconsistent
NCAN	-0.00273416	0.025969	-0.172627	Inconsistent
RGS20	0.0928369	0.0843278	-0.327723	Inconsistent
REG1A	0	0.0298096	-0.186298	Inconsistent
PLCG2	-0.157927	-0.0312754	0.0272656	Inconsistent
ALDH3A2	0.0985904	0.11819	-0.379681	Inconsistent
RALB	-0.135887	-0.276042	0.243746	Inconsistent
MATN4	-0.00357837	-0.0312096	-0.149414	Consistently decreased
CCKBR	-0.0761524	-0.0777206	-0.0337414	Consistently decreased
GABRP	-0.686303	-0.699945	1.19319	Inconsistent
RLBP1	-0.0137203	-0.0134403	-0.166949	Consistently decreased
FAM92A1	0.154764	0.423899	-0.774577	Inconsistent
MMP12	-0.100974	-0.104466	-0.00142984	Consistently decreased
SLC39A12	-0.00712917	-0.00712917	-0.203249	Consistently decreased
TBC1D1	0.0623687	0.0504663	-0.330386	Inconsistent
KIF1B	0.275666	0.249999	-0.743696	Inconsistent
PPP4R1	0.0441748	0.00479575	-0.2697	Inconsistent
IL1A	0.0928542	-0.00140442	-0.315225	Inconsistent
S100A10	-0.730726	-0.371419	0.873874	Inconsistent
GABRA5	0.00361084	-0.036785	-0.196641	Inconsistent
SLC6A15	0	0.0402359	-0.287145	Inconsistent
ARHGAP5	0.245069	-0.035671	-0.459165	Inconsistent
ART3	-0.0669715	-0.153299	-0.0446331	Consistently decreased
UBE2U	0	0	-0.269982	Inconsistent
FOXG1	-0.00120363	-0.0183093	-0.253925	Consistently decreased
SLC9A6	0.152197	0.216895	-0.65892	Inconsistent
ZDHHC2	-0.0941128	0.315749	-0.513031	Inconsistent
LY6K	0.0094918	-0.00680448	-0.295401	Inconsistent
SCHIP1	-0.00428194	0.165614	-0.455916	Inconsistent
CRYAB	-0.0976926	-0.403899	0.204206	Inconsistent
LPIN1	-0.404291	0.0437625	0.0616069	Inconsistent
TAX1BP3	-0.358587	-0.352336	0.402257	Inconsistent
VCL	-0.166772	-0.374314	0.230317	Inconsistent
CHST3	0.0526461	-0.0176276	-0.346149	Inconsistent
OCA2	-0.00511524	-0.00531834	-0.301186	Consistently decreased
ZFP42	-0.124529	-0.211152	0.0183212	Inconsistent
VSNL1	0.0652546	0.150754	-0.534165	Inconsistent
ROPN1B	-0.261512	-0.136005	0.0755616	Inconsistent
CNN3	0.0160629	0.0748049	-0.415128	Inconsistent
CCNE1	0.0505165	-0.213243	-0.164286	Inconsistent
ASXL1	-0.00156127	0.150796	-0.484587	Inconsistent
LIPG	0.124511	-0.115644	-0.352898	Inconsistent
CXCL3	0.0227888	-0.510171	0.138485	Inconsistent
GFRA3	-0.144085	-0.235203	0.0266962	Inconsistent
HOXA5	0.129025	-0.384748	-0.102052	Inconsistent
BICC1	0.00836053	0.00768195	-0.376384	Inconsistent
SLC5A6	-0.442316	-0.543453	0.621517	Inconsistent
SLC1A3	0.193525	-0.0106513	-0.554157	Inconsistent
SLC15A1	-0.0747693	-0.146803	-0.163258	Consistently decreased
KLHL29	-0.217494	-0.0896455	-0.0897401	Consistently decreased
LBH	-0.423314	-0.223472	0.246185	Inconsistent
NT5E	-0.0669899	-0.0424318	-0.297981	Consistently decreased
WWTR1	-0.43352	-0.384314	0.408335	Inconsistent
STAMBPL1	-0.0437664	-0.00999521	-0.356175	Consistently decreased
ELF5	-0.477558	-0.211154	0.270825	Inconsistent
SRPX2	0.0708232	0.0427644	-0.534948	Inconsistent
C2orf82	-0.126035	-0.0647572	-0.234666	Consistently decreased
MDFIC	-0.0622455	-0.0834044	-0.279989	Consistently decreased
FAM3D	0.0267288	0.00872272	-0.471453	Inconsistent
CA6	-0.267072	-0.270468	0.0559185	Inconsistent
DST	0.473695	-0.0374816	-0.952367	Inconsistent
MIA	-0.243688	0.018636	-0.297041	Inconsistent
DPYD	-0.382851	-0.162809	0.021248	Inconsistent
CXCL1	0.191787	-1.22392	0.505919	Inconsistent
RETSAT	-0.19994	-0.376839	0.0333907	Inconsistent
MIR22HG	0.0115917	-0.774946	0.212946	Inconsistent
FABP7	0.0118224	-0.063578	-0.499915	Inconsistent
ZBTB38	0.311777	0.272586	-1.13885	Inconsistent
RGR	-0.175705	-0.215341	-0.168551	Consistently decreased
KRT85	-0.197494	-0.305852	-0.0801582	Consistently decreased
ADM	-0.892491	-0.893001	1.20185	Inconsistent
ATP10D	0.16686	-0.145723	-0.608173	Inconsistent
AGPS	-0.0572755	-0.040989	-0.496	Consistently decreased
HTN1	-0.193247	-0.306953	-0.107637	Consistently decreased
SLC1A6	-0.102205	-0.169302	-0.3439	Consistently decreased
MOG	0.054337	-3.54e-05	-0.672972	Inconsistent
NR2E1	-0.0134601	-0.00730321	-0.600593	Consistently decreased
TRIM2	0.314819	0.193676	-1.13746	Inconsistent
KIRREL	-0.013824	-0.00562979	-0.612054	Consistently decreased
SERPINE2	0.0307109	0.0178429	-0.712791	Inconsistent
GJC1	-0.218743	-0.222531	-0.230172	Consistently decreased
OSBPL3	-0.138924	-0.0533628	-0.480973	Consistently decreased
GABBR2	-0.189067	-0.126604	-0.360433	Consistently decreased
MBNL2	0.307498	-0.0766745	-0.914678	Inconsistent
KRT83	0.0293338	-0.426186	-0.291651	Inconsistent
RND3	-0.0496443	-1.10559	0.45457	Inconsistent
RGL1	0.115737	-0.0161643	-0.8075	Inconsistent
ZMYM6	-0.0185509	-0.0847345	-0.61312	Consistently decreased
SPTAN1	-0.138639	-0.310881	-0.272269	Consistently decreased
OSBPL9	-0.230822	0.246449	-0.744683	Inconsistent
PDGFRA	-0.0941293	-0.165029	-0.476412	Consistently decreased
CARD6	0.118602	-0.208596	-0.662979	Inconsistent
FEZ1	-0.028895	-0.282872	-0.447265	Consistently decreased
MAML2	-0.0445952	-0.0463781	-0.672849	Consistently decreased
FZD6	0.161883	0.299235	-1.22921	Inconsistent
PKP2	-0.437556	-0.590549	0.240183	Inconsistent
ABCA13	-0.00924246	-0.0508638	-0.741575	Consistently decreased
DUOX1	0.197453	-0.23166	-0.769527	Inconsistent
EHBP1	0.160912	0.100467	-1.07734	Inconsistent
NFE2L3	0.31984	0.0521141	-1.1902	Inconsistent
HMGA2	-0.149717	-0.244808	-0.466471	Consistently decreased
CCDC82	-0.180884	-0.218095	-0.487013	Consistently decreased
CLIP4	-0.575749	-0.672511	0.3616	Inconsistent
NAV2	-0.10792	-0.0208353	-0.777325	Consistently decreased
SMCHD1	0.0839019	0.117506	-1.11035	Inconsistent
COL9A1	-0.0718971	-0.123653	-0.718166	Consistently decreased
NFIB	-0.101019	-0.0306277	-0.794601	Consistently decreased
OGFRL1	-0.229967	-0.190102	-0.523502	Consistently decreased
FMO6P	-0.0269488	-0.045906	-0.894217	Consistently decreased
FAM83A	0.223246	-0.992797	-0.243983	Inconsistent
COL8A1	-0.21135	-0.679109	-0.141372	Consistently decreased
ZNF462	0.142118	0.282633	-1.46587	Inconsistent
TLE4	-0.330321	-0.310449	-0.400964	Consistently decreased
TUSC3	0.271383	0.0471251	-1.37889	Inconsistent
DMD	-0.257396	-0.957673	0.150438	Inconsistent
RIOK3	-0.267643	-0.447063	-0.35462	Consistently decreased
NFAT5	-0.00508626	-0.19083	-0.876696	Consistently decreased
PTPRM	-0.0933446	-0.214172	-0.805073	Consistently decreased
SCRG1	-0.0713756	-0.155051	-0.901152	Consistently decreased
CSTA	1.22057	-2.16103	-0.190268	Inconsistent
ITGA3	-0.305148	-0.508601	-0.382696	Consistently decreased
NR3C1	-0.232267	-0.650217	-0.329368	Consistently decreased
TRIP10	0.0262636	-0.630616	-0.610568	Inconsistent
FOXC1	0.304288	-0.321374	-1.21017	Inconsistent
ZBTB16	-0.0856339	-0.104038	-1.10491	Consistently decreased
IGF2BP2	-0.180005	-0.344016	-0.797912	Consistently decreased
MMP9	-0.0126619	-0.0402393	-1.29895	Consistently decreased
MYH9	-0.860911	-0.91021	0.411759	Inconsistent
PRSS12	0.25667	-0.00715806	-1.6177	Inconsistent
SPRY2	-0.389044	-0.886848	-0.1083	Consistently decreased
PHLDA1	-0.599895	-1.19567	0.410556	Inconsistent
NDRG1	-0.689164	-0.852141	0.129243	Inconsistent
AKT3	0.24837	-0.113758	-1.57716	Inconsistent
EXT1	0.150535	-0.702539	-0.892186	Inconsistent
COL11A2	-0.370446	-0.696837	-0.390181	Consistently decreased
PTPRZ1	-0.245182	-0.417843	-0.892297	Consistently decreased
AQP3	-0.518161	-2.11869	0.985021	Inconsistent
VGLL1	-0.698242	-0.836709	-0.173744	Consistently decreased
CDH13	-0.238722	-0.347781	-1.13213	Consistently decreased
PDP1	-0.74416	-0.965718	-0.14476	Consistently decreased
RBMS3	-0.463727	-0.604962	-0.827021	Consistently decreased
ZNF532	-0.48354	-0.453611	-1.03226	Consistently decreased
KRT81	-0.470445	-1.58568	0.051946	Inconsistent
DOCK5	-0.261453	-0.611459	-1.18286	Consistently decreased
AMTN	-0.951065	-1.15602	-0.109602	Consistently decreased
GPM6B	-0.437864	-0.395414	-1.55376	Consistently decreased
TTYH1	-0.651039	-1.25064	-0.640192	Consistently decreased
SMAD3	-0.650174	-1.31705	-0.815511	Consistently decreased
ANXA3	-1.68573	-1.66448	-0.233621	Consistently decreased
MYO1B	-1.27233	-1.74434	-0.603575	Consistently decreased

## Sheet: Fig. 2B
KRT5				KRT6A				KRT6B
WT	Y537S	D538G		WT	Y537S	D538G		WT	Y537S	D538G
0.89525	280.223	24.952		0.711586	31.2819	40.4175		1.19292	74.2326	39.4226
0.504381	256.795	38.3763		1.37866	75.5466	43.2886		1.02394	38.4229	56.1513
1.60037	267.534	65.1556		0.909755	96.7726	79.7914		0.783139	72.3469	67.0446
KRT14				KRT16				KRT17
WT	Y537S	D538G		WT	Y537S	D538G		WT	Y537S	D538G
1.93284	42.241	9.69636		1.16246	40.5338	40.6547		1.3046	40.5911	25.981
0.586772	61.2943	22.0014		1.02431	23.005	24.1172		0.629091	47.2723	14.0067
0.48039	46.2208	25.6479		0.813236	37.302	56.2232		1.06631	42.9927	26.12

## Sheet: Fig. 2D
KRT5				KRT16				KRT17
WT	Y537S	D538G		WT	Y537S	D538G		WT	Y537S	D538G
0	0.77821	0.330033		0	0.97561	0.318471		0	0.958466	0.321543
0	1.1194	0.3367		0	0.696864	0.773196		0	1.83486	0.425532
0	0.722022	0.311526		0	0.797872	0.564972		0	0.892857	0.947867
0	0.347222	0.377358		0	0.282486	0.323625		0	0.974026	0.692042

## Sheet: Fig. 3A
	MCF7_1	MCF7_2	T47D_1	T47D_2	BT474	ZR75-1	MDA-MB-134	SUM44
GREB1	4.114	3.0092	2.26275	3.38022	3.3883	2.99031	1.55296	2.40816
PGR	3.44101	2.3494	1.94751	2.22153	3.30265	1.47376	-0.00477	0.722094
TFF1	3.0379	2.26348	3.94313	1.0785	2.5264	1.66388	2.20442	0.141162
KRT5	0.034395	-0.10209	0	-0.12627	-0.19775	-0.01126	0.210042	0.186209
KRT6A	0.048631	0.059451	-0.05351	-0.02104	0.0231	0.09407	0.076921	0.038106
KRT6B	0.066506	-0.03382	-0.01672	0.043321	0.1393	0.055871	0.049845	0.062757
KRT14	0.023676	0.025646	0.011157	-0.13122	-0.18135	0.118852	0.140853	0.06042
KRT16	0.19878	0.107626	0.40578	0.178755	0.26115	0.301955	-0.00988	0.0681
KRT17	-0.01885	0.355041	-0.06234	-0.31521	0	0.083956	0	0
KRT7	-1.74582	-0.64819	-0.48511	-1.04282	-0.80235	0.058734	-0.40828	-0.80523
KRT8	-0.24934	-0.09182	0.668154	0.295033	-0.1839	0.241627	0.903564	0.486531
KRT18	-0.37683	-0.15914	0.538639	0.409197	0.1178	-0.15689	0.139505	0.199558
KRT19	-0.35297	0.167921	0.134313	0.106817	-0.1092	-0.08421	0.183547	0.655626

## Sheet: Fig. 3C
	R (pearson correlation to ESR1 expression)	p value	minus_logp	Cohort
KRT7	-0.39	2.2e-16	15.7	TCGA
KRT8	0.055	0.12	0.921	TCGA
KRT18	0.21	6.9e-10	9.16	TCGA
KRT19	0.099	0.0047	2.33	TCGA
KRT5	-0.29	2.2e-16	15.7	TCGA
KRT6A	-0.39	2.2e-16	15.7	TCGA
KRT6B	-0.33	2.2e-16	15.7	TCGA
KRT14	-0.26	1.2e-13	12.9	TCGA
KRT16	-0.47	2.2e-16	15.7	TCGA
KRT17	-0.33	2.2e-16	15.7	TCGA
KRT7	-0.26	2.2e-16	15.7	METABRIC
KRT8	0.15	1.7e-09	8.77	METABRIC
KRT18	0.38	2.2e-16	15.7	METABRIC
KRT19	0.2	1.1e-14	14	METABRIC
KRT5	-0.29	2.2e-16	15.7	METABRIC
KRT6A	-0.29	2.2e-16	15.7	METABRIC
KRT6B	-0.28	2.2e-16	15.7	METABRIC
KRT14	-0.23	2.2e-16	15.7	METABRIC
KRT16	-0.33	2.2e-16	15.7	METABRIC
KRT17	-0.29	2.2e-16	15.7	METABRIC

## Sheet: Fig. 3D
ESR1							KRT5							KRT6A							KRT6B
WT		Y537S		D538G			WT		Y537S		D538G			WT		Y537S		D538G			WT		Y537S		D538G
siScramble	siESR1	siScramble	siESR1	siScramble	siESR1		siScramble	siESR1	siScramble	siESR1	siScramble	siESR1		siScramble	siESR1	siScramble	siESR1	siScramble	siESR1		siScramble	siESR1	siScramble	siESR1	siScramble	siESR1
1.17419	0.060043	0.612071	0.14215	0.689455	0.151451		1.28001	233.649	56.4273	258.717	14.5772	271.68		0.496951	78.7923	42.746	319.904	7.56072	182.926		0.780371	43.2394	32.7411	454.084	44.8891	386.892
0.909678	0.120647	0.617818	0.128792	1.7394	0.176627		1.14377	449.871	56.9866	237.563	17.3646	190.887		0.425565	126.012	52.3457	625.845	22.5971	204.431		0.77961	16.5848	33.3688	595.846	74.7555	341.488
0.916133	0.04796	0.866681	0.139481	1.05666	0.217026		0.576221	374.623	49.2544	277.722	26.9336	173.178		2.07748	56.4281	91.3932	725.57	30.987	194.26		1.44002	45.7112	33.2508	708.303	118.888	379.584
KRT14							KRT16							KRT17
WT		Y537S		D538G			WT		Y537S		D538G			WT		Y537S		D538G
siScramble	siESR1	siScramble	siESR1	siScramble	siESR1		siScramble	siESR1	siScramble	siESR1	siScramble	siESR1		siScramble	siESR1	siScramble	siESR1	siScramble	siESR1
1.16652	96.0054	15.4249	32.057	12.8078	104.104		1.4056	1471.44	20.9614	413.192	15.141	875.179		1.3308	126.12	20.5719	80.6721	8.04552	132.115
0.993468	108.439	8.67101	39.2965	3.60695	113.09		0.660735	1577.27	22.5282	351.122	9.77912	634.06		0.748174	126.194	16.0561	74.2542	8.12698	94.2494
0.840016	54.9826	19.5976	17.0631	34.6626	102.296		0.933665	1558.41	28.2785	291.414	33.8878	611.932		0.921026	139.715	21.0013	89.8072	17.9966	86.6974

[truncated: 61 more sheets: Fig. 3F, Fig. 4A, Fig. 4B, Fig. 4E, Fig. 4G, Fig. 4H, Fig. 4J, Fig. 5B, Fig. 5C, Fig. 5D, Fig. 5E, Fig. 5F, Fig. 6A, Fig. 6B, Fig. 6D, Fig. 6E, Fig. 6F, Fig. 6G, Fig. 6I, Fig. S2A …]
